# Supplementary material for: Predictors and trajectories of antibiotic consumption in 22 EU countries: Findings from a time series analysis (2000–2014)
Source: PLoS One. 2018 Jun 22;13(6):e0199436. doi: 10.1371/journal.pone.0199436 (PMC6014649; doi:10.1371/journal.pone.0199436)
Supplement: S1 Dataset — (XLS) [file pone.0199436.s001.xls]

## Sheet: Dataset
country	year	ATBprim	ATBhosp	Gini	income	edu1	edu2	edu3	unempl	phys1	phys2	phys3	phys4	phys5	general	special
Austria	2000	12.3		24	15.9				4.69	17.39	41.5	25.34	12.02	3.75	35.43	47.09
Austria	2001	11.8		24	16.2				4.01	17.29	39.36	26.63	12.92	3.79	35.24	47.73
Austria	2002	11.8			16.4				4.85	17.47	37.02	28.35	13.49	3.67	34.8	47.93
Austria	2003	12.5		27.4	16.9				4.78	17.52	35.1	29.59	14.06	3.73	34.38	48.42
Austria	2004	12.6		25.8	17.4	20.2	61.8	18	5.83	18.17	33.06	30.78	14.15	3.84	34.24	48.7
Austria	2005	14.5		26.3	18.5	19.6	62.7	17.7	5.63	18.68	29.97	32.75	14.39	4.22	33.97	48.89
Austria	2006	14.3		25.3	19.3	19.9	62.7	17.5	5.24	19	27.76	33.98	14.71	4.56	33.94	49.02
Austria	2007	14.7		26.2	20.1	20.1	62.6	17.3	4.86	18.99	25.91	35.04	15.31	4.75	33.8	49.57
Austria	2008	15.1		27.7	20.6	19.1	63	17.9	4.13	18.92	24.88	35.62	15.77	4.81	33.24	49.67
Austria	2009	15.5		27.5	20.6	18.4	62.7	18.9	5.3	18.88	24.37	35.36	16.57	4.83	33.17	49.84
Austria	2010	15		28.3	20.7	17.6	63.2	19.1	4.82	18.28	24.32	34.4	18.11	4.88	32.96	50.13
Austria	2011	14.5		27.4	21.2	17.6	63.2	19.2	4.56	18.89	24.39	33.64	18.47	4.61	32.98	50.09
Austria	2012	14		27.6	22	17.1	63.1	19.8	4.86	17.96	24.98	32.2	20.05	4.81	33.09	51.15
Austria	2013	16.3		27	21.9	17	62.4	20.6	5.34	17.1	25.12	30.67	21.14	5.97	32.92	52.44
Austria	2014	13.9		27.6		16.1	54	29.9	5.62	15.57	25.66	28.06	23.79	5.71	32.76	53.1
Belgium	2000	25.3	2.22	30	14.6	41.5	31.5	27.1	6.59	11.22	32.18	32.54	14.76	9.3	42.28	54.09
Belgium	2001	23.7	2.18	28	15.2	40.5	31.8	27.6	6.18	11.4	30.69	33.01	15.66	9.23	41.99	54.71
Belgium	2002	23.8	2.19		15.3	39.2	32.7	28.1	6.91	10.82	29.56	33.61	16.66	9.35	41.8	55.54
Belgium	2003	23.8	2.35	28.3	15.4	38	33	29	7.68	10.45	27.98	34.13	17.97	9.47	41.81	55.89
Belgium	2004	22.8	2.15	26.1	15.6	35.7	33.9	30.4	7.36	9.96	27.04	33.89	19.49	9.63	41.52	56.38
Belgium	2005	24.3	1.93	28	16.1	33.9	35	31	8.44	9.19	26.51	33.57	21.02	9.71	41.24	57.09
Belgium	2006	24.2	1.95	27.8	16.8	33.1	35.2	31.8	8.25	8.63	25.97	32.83	22.51	10.07	40.79	57.58
Belgium	2007	25.4	1.9	26.3	17.5	32	35.9	32.1	7.46	8.41	25.8	31.73	23.71	10.34	39.96	58.5
Belgium	2008	27.8	1.75	27.5	18.3	30.4	37.3	32.3	6.98	8.37	25.07	30.75	25.04	10.78	39.23	59.35
Belgium	2009	27.5		26.4	18.4	29.4	37.2	33.4	7.91	8.22	24.61	29.74	26.31	8.49	38.91	59.7
Belgium	2010	28.4	2.02	26.6	18.3	29.5	35.5	35	8.29	7.59	24.73	28.63	27.32	8.99	38.43	60.2
Belgium	2011	29	2.02	26.3	18.5	28.7	36.7	34.6	7.14	7.52	24.46	27.5	27.89	9.8	38.19	60.57
Belgium	2012	29.8	1.71	26.5	18.8	28.4	36.3	35.3	7.54	7.23	24.24	26.52	28.36	10.62	37.94	60.86
Belgium	2013	29.6	1.67	25.9	18.8	27.2	37.2	35.5	8.43	7.45	24.08	25.26	28.63	11.53	37.83	60.94
Belgium	2014	28.4	1.6	25.9		26.4	36.7	36.9	8.52	7.84	23.62	24.53	28.44	12.4	37.66	61.13
Czech Republic	2000				3.5	13.9	74.5	11.5	8.76	22.9	26.66	29.78	14	6.66	21.57
Czech Republic	2001			25	3.9	13.7	74.7	11.7	7.99	22.93	25.33	30.02	14.93	6.79
Czech Republic	2002				4.5	12.1	76	11.9	7.02	22.69	24.19	30.33	16.01	6.79
Czech Republic	2003	16.7			4.5	11.5	76.5	12	7.54	22.55	23.47	30.6	16.52	6.85
Czech Republic	2004	15.9			4.7	10.9	76.8	12.3	8.21	21.98	23.15	31.02	17.28	6.58
Czech Republic	2005	17.3		26	5.3	10.1	76.9	13.1	7.93	21.31	23.1	30.65	18.11	6.84	20.4	78.03
Czech Republic	2006	15.9		25.3	6	9.7	76.8	13.5	7.15	20.3	23.56	29.93	18.96	7.25	20.23
Czech Republic	2007	16.5		25.3	6.5	9.5	76.8	13.7	5.32	19.85	23.75	28.48	20.25	7.67	19.88
Czech Republic	2008	17.5		24.7	7.7	9.1	76.4	14.5	4.39	19.39	23.68	27.06	21.64	8.23	19.86	78.47
Czech Republic	2009	18.4		25.1	7.4	8.6	75.9	15.5	6.66	19.19	23.49	25.61	22.92	8.79	19.72	78.65
Czech Republic	2010	17.9		24.9	7.8	8.1	75.2	16.8	7.28	19.1	23.11	24.25	24.32	9.22	19.57	78.82
Czech Republic	2011	18.5		25.2	8	7.7	74.1	18.2	6.71	19.09	22.79	23.27	24.91	9.94	19.31	79.26
Czech Republic	2012	17.5		24.9	7.9	7.5	73.2	19.3	6.98	19.24	22.35	22.41	25.37	10.64	19.12	79.53
Czech Republic	2013	19		24.6	7.6	7.2	72.4	20.5	6.95	18.82	22.06	21.94	26.02	11.16	19.01	79.66
Czech Republic	2014	19.2		25.1		6.8	71.7	21.5	6.11
Denmark	2000	12.3	1.4		13.3	21.5	52.4	26.2	4.48	13.38	29.72	35.37	18.69	2.83	22.24	40.49
Denmark	2001	12.8	1.43	22	14	19.3	52.3	28.4	4.16	13.52	28.16	34.44	20.91	2.96	22.43	40.74
Denmark	2002	13.2	1.51		14.7	18.9	51.5	29.6	4.27	15.12	26.2	33.14	22.28	3.26	21.58	40.79
Denmark	2003	13.5	1.51	24.8	15.2	19.5	48.7	31.9	5.4	16.61	24.86	32.23	23.05	3.26	21.21	40.91
Denmark	2004	14.1	1.56	23.9	15.9	18.8	48.3	32.9	5.2	17.43	23.57	31.16	23.72	4.11	21.66	40.84
Denmark	2005	14.6	1.64	23.9	16.1	19	47.5	33.5	4.83	18.84	22.27	30.29	24.39	3.85	20.95	44.27
Denmark	2006	15.2	1.68	23.7	16.8	18.4	46.9	34.7	3.9	19.62	22.12	28.84	25.17	3.96	20.42	43.98
Denmark	2007	15.9	1.77	25.2	16.8	25.7	43.4	30.9	3.8	19.76	22.5	27.63	25.35	4.46	20.26	43.86
Denmark	2008	15.6	1.75	25.1	17	26.2	42.4	31.4	3.43	19.51	22.52	26.26	25.65	5.79	20.28	43.54
Denmark	2009	15.6	1.82	26.9	17.7	25.2	42.3	32.4	6.01	19.22	23.1	25.19	25.69	6.43	20.01	43.65
Denmark	2010	16.5	1.75	26.9	18.9	24.4	42.4	33.3	7.46	18.74	23.62	24.17	25.52	7.59	19.85	44.28
Denmark	2011	17.4	1.74	26.6	19.4	23.1	43.2	33.7	7.57	18.71	24.31	23.01	25.13	8.4	19.66	44.22
Denmark	2012	16.4	1.78	26.5	19.8	22.1	43.1	34.8	7.53	18.61	24.99	22.03	24.82	9.1	19.66	44.55
Denmark	2013	16.4	2.02	26.8	19.7	21.7	42.8	35.4	7	18.05	26.04	21.11	24.52	9.74	19.61	45.39
Denmark	2014	15.9	2.13	27.7	20.1	20.4	43.5	36.1	6.59
Estonia	2000			36	2.4	14.2	57.1	28.7	13.36						29.83	68.73
Estonia	2001	14.4		35	2.6	13.5	57	29.6	13.14						29.54	69.02
Estonia	2002	11.7	2.14	35	2.8	13	57.6	29.4	10.03						30.32	67.48
Estonia	2003	11.1	2.36		3.1	12.1	58.1	29.8	11.29						30.54	67.31
Estonia	2004	10.4	2.29	37.4	3.4	11.4	57.6	30.9	10.25						30.57	66.44
Estonia	2005	11.7	2.52	34.1	3.9	11	55.8	33.2	8.03						25.46	67.05
Estonia	2006	11.4	1.93	33.1	4.7	11.5	55.2	33.2	5.91						25.66	66.24
Estonia	2007	12.2	1.81	33.4	5.6	10.9	55.8	33.3	4.59	15.39	21.41	27.57	19.62	16.02	26.13	65.58
Estonia	2008	11.9	2.01	30.9	6.4	11.6	54.2	34.2	5.45	15.42	20	27.28	19.95	17.36	25.67	65.43
Estonia	2009	11.1	1.63	31.4	5.8	11.2	52.7	36.1	13.55	15.44	18.94	27.14	20.57	17.91	25.15	65.81
Estonia	2010	11.1	1.84	31.3	5.8	10.7	53.8	35.5	16.71	16.38	17.49	26.13	21.53	18.48	25.49	65.76
Estonia	2011	12.2	1.86	31.9	6.3	10.9	52.1	36.9	12.33	16.69	16.72	24.69	22.42	19.48	25.78	65.99
Estonia	2012	11.7	2.11	32.5	6.6	10	52.3	37.6	10.02	17.45	15.9	23.5	22.63	20.52	25.07	66.08
Estonia	2013	11.7	1.91	32.9	7.3	9.4	53.2	37.4	8.63	17.78	15.05	22.81	22.67	21.69	24.16	75.84
Estonia	2014	11.7	1.94	35.6	7.5	11.8	50.6	37.6	7.35	18.19	14.56	21.72	22.77	22.76	24.24	75.76
Finland	2000	19.1	3.84	24	12.2	26.8	40.9	32.3	11.14	18.98	35	31.55	14.47
Finland	2001	19.8	3.93	27	12.9	26.2	41.5	32.3	10.29	18.15	33.69	32.74	15.42
Finland	2002	17.9	3.88	26	13.5	25	42.6	32.4	10.42	17.52	32.46	33.63	16.4
Finland	2003	18.7	3.6		14.1	24	42.9	33.2	10.47	16.43	31.74	34.59	17.24
Finland	2004	17.3	3.43	25.5	14.8	22.4	43.4	34.2	10.36	15.86	30.86	34.81	18.48
Finland	2005	18.1	3.53	26	15	21.2	44.2	34.6	8.38	15.87	29.86	35.24	19.03		33.53	46.48
Finland	2006	17.4	3.45	25.9	15.6	20.4	44.5	35.1	7.72	15.61	29.32	35.17	19.9		33.77	47.22
Finland	2007	18.3	3.21	26.2	16.4	19.5	44.2	36.4	6.85	15.09	28.88	35.01	21.01		33.28	47.78
Finland	2008	17.8	3.14	26.3	17.2	18.9	44.5	36.6	6.37	15.58	27.89	34.19	22.34		33.49	47.74
Finland	2009	17.9	3.17	25.9	17.7	18	44.7	37.3	8.25	15.78	27.28	33.64	23.3		33.07	48
Finland	2010	18.5	2.83	25.4	18.3	17	44.8	38.1	8.39	18.86	25.74	31.66	23.74		36.42	58.29
Finland	2011	20.1	3.09	25.8	19.1	16.3	44.4	39.3	7.78	19.47	25.22	30.55	24.77		37.77	57.9
Finland	2012	19.5	2.79	25.9	19.5	15.2	45.1	39.7	7.69	19.74	25.09	29.7	25.47		37.12	58.76
Finland	2013	18.3	2.77	25.4	19.9	14.1	45.3	40.5	8.19	19.92	24.53	29.32	26.23		38.2	56.04
Finland	2014	18.1	2.64	25.6		13.5	44.7	41.8	8.66	21.07	24.34	28.65	25.94		38.69	58.16
France	2000	33.3	3.16	28	14.3	37.8	40.7	21.6	10.74	8.24	33.93	42.22	12.86	2.4	49.59	50.41
France	2001	33.2	2.92	27	15	36.8	40.7	22.6	9.11	7.81	31.94	42.54	14.71	2.6	49.45	50.55
France	2002	32.2	3.87	27	15.5	35.9	40.6	23.5	9.17	7.51	29.78	42.34	17.13	2.78	49.36	50.64
France	2003	28.9	2.79		15.7	34.8	41.2	23.9	8.79	7.48	27.74	41.71	19.66	2.93	49.42	50.58
France	2004	27.1	2.5	28.2	16.3	34.1	41.4	24.5	9.4	7.43	25.63	40.77	22.49	3.14	49.35	50.65
France	2005	28.9	2.6	27.7	16.6	33.3	41.3	25.4	8.95	7.3	24.04	39.62	25.29	3.13	49.29	50.71
France	2006	27.9	2.32	27.3	17.2	32.7	41.2	26.1	8.94	7.1	22.77	38.37	27.91	3.31	49.22	50.78
France	2007	28.6	2.22	26.6	18	31.5	41.8	26.6	8.05	7.15	21.79	37.05	30.15	3.44	49.13	50.87
France	2008	28.1	2.19	29.8	18.4	30.5	42.4	27.1	7.48	7.25	20.56	35.58	32.06	4.12	49.05	50.95
France	2009	29.6	2.2	29.9	18.3	29.9	41.7	28.4	9.15	7.2	19.34	34.34	34.13	4.57	49.04	50.96
France	2010	28.2	2.23	29.8	18.7	29.3	41.8	28.9	9.3	7.37	18.77	32.61	35.75	5.07	48.68	51.32
France	2011	28.7	2.12	30.8	18.9	28.5	41.9	29.7	9.25	8.45	18.43	31.13	35.78	5.73	47.28	52.72
France	2012	29.7	2.12	30.5	18.9	27.6	41.7	30.7	9.81	8.83	18.17	29.25	36.12	7.1	46.9	53.1
France	2013	30.1	2.17	30.1	19	25	42.9	32.1	10.35	9.35	18.02	27.42	35.99	8.6	46.72	53.28
France	2014	29	2.2	29.2		23.3	43.5	33.1	10.31	10.24	18.07	25.64	35.6	9.76	46.38	53.62
Germany	2000	13.7		25	15.9	18.7	57.4	23.8	7.92	19.71	17.86	30.61	30.31	1.51	45.72	54.28
Germany	2001	12.8		25	16.6	17.5	59	23.5	7.77	19	17.21	31.15	31.1	1.54	45.28	54.72
Germany	2002	12.7			16.7	17	60.7	22.3	8.48	18	16.65	31.87	31.89	1.58	44.8	55.2
Germany	2003	13.9			17.2	16.5	59.5	24	9.78	17.42	15.93	32.47	32.54	1.64	44.23	55.77
Germany	2004	13			17.5	16.1	59	24.9	10.73	17.26	15.15	32.91	32.92	1.76	43.62	56.38
Germany	2005	14.6		26.1	17.8	16.9	58.6	24.6	11.17	16.29	14.31	33.38	33.94	2.08	42.92	57.08
Germany	2006	13.6		26.8	18.2	16.8	59.3	23.9	10.25	16.81	13.79	33.4	33.79	2.21	42.64	57.36
Germany	2007	14.5		30.4	18.6	15.6	60.1	24.3	8.66	17	13	33.23	34.26	2.5	42.39	57.61
Germany	2008	14.6		30.2	19	14.7	59.9	25.4	7.53	17.4	12.2	32.88	34.81	2.71	42.33	57.67
Germany	2009	14.9		29.1	18.9	14.5	59.1	26.4	7.74	17.7	11.78	31.95	35.39	3.18	42.12	57.88
Germany	2010	14.5		29.3	19.4	13.9	59.4	26.7	6.97	18.14	11.61	30.77	35.87	3.6	42.18	57.82
Germany	2011	14.1		29	20.2	13.4	59	27.7	5.82	18.56	11.6	29.43	36.75	3.67	42.06	57.94
Germany	2012	14.9		28.3	20.5	13.4	58.4	28.2	5.38	18.39	11.74	27.83	37.96	4.08	41.66	58.34
Germany	2013	15.8		29.7	20.8	13.3	58.1	28.6	5.23	19.27	11.97	26.54	38.11	4.11	41.88	58.12
Germany	2014	14.6		30.7		13.1	59.8	27.1	4.98	19.53	12.12	25.25	38.62	4.48	41.97	58.03
Hungary	2000	18.6		26	2.8	30.6	55.3	14.1	6.56	21.87	25.78	26.85	19.6	5.89
Hungary	2001	18.6	1.24	25	3.2	30	56	14	5.67	19.03	25.13	26.8	21.17	7.87
Hungary	2002	17.1	1.31	24	3.8	28.6	57.2	14.2	5.61	17.65	23.95	26.64	21.89	9.87
Hungary	2003	19.1	1.47		4	25.9	58.6	15.4	5.79	16.78	23.04	26.68	22.19	11.31
Hungary	2004	18.2	1.33		4.5	24.7	58.6	16.7	5.83	16.54	23.02	26.57	21.07	12.8
Hungary	2005	19.5	1.42	27.6	4.9	23.6	59.3	17.1	7.19	16.81	21.4	28.83	23	9.97
Hungary	2006	17.2	1.37	33.3	4.8	22	60.3	17.7	7.49	15.74	20.54	27.82	23.3	12.61
Hungary	2007	15.5	1.22	25.6	5.3	21	61	18.1	7.41	20.09	22.68	27.67	21.24	8.32
Hungary	2008	15.2	1.16	25.2	5.4	20.4	60.4	19.3	7.82	14.89	20.51	25.61	23.45	15.55
Hungary	2009	16	1.26	24.7	4.9	19.5	60.7	19.8	10.03	14.89	20.13	25.9	23.79	15.3	11.7	62.25
Hungary	2010	15.7	1.33	24.1	5	18.8	61.1	20	11.17	16.35	20.01	25.66	24.57	13.41	11.69	57.56
Hungary	2011	15.9	1.2	26.9	5.3	18.5	60.4	21	11.03	15.78	19.32	24.76	25.56	14.58
Hungary	2012	15	1.23	27.2	5.3	18	59.9	22.1	11	16.25	18.8	23.77	25.57	15.61
Hungary	2013	15.5	1.2	28.3	5.4	17.5	59.9	22.6	10.18	19.13	18.15	22.98	24.58	15.16
Hungary	2014	16.2	1.25	28.6		16.9	59.7	23.4	7.72	17.3	17.38	21.66	25.1	14.7
Iceland	2000	20.5				44.2	32	23.8	4.32						17.67
Iceland	2001	20				43.7	32.6	23.8	3.68						17.58
Iceland	2002	20.6				41.3	33.1	25.6	4.22
Iceland	2003	19.5				40.4	30.8	28.8	4.48	12.23	25.88	34.29	21.01	6.59
Iceland	2004	21.5		24.1		39	31.9	29.1	4.49	13.16	25.38	33.05	21.21	7.2	16
Iceland	2005	23.2		25.1		37.1	32.3	30.5	4.34	12.41	22.29	34.89	23.97	6.44	16.7	64.55
Iceland	2006	20		26.3		36.7	33.8	29.5	4.41	13.06	19.91	35.34	25.75	5.94	16.71	63.56
Iceland	2007	19.2		28		36.1	33.5	30.4	4.67	13.23	19.98	33.48	26.64	6.66	16.7	62.88
Iceland	2008	20.7		27.3		35.9	32.8	31.3	6.4	14.01	19.72	30.97	28.46	6.83	16.18	62.46
Iceland	2009	19.4		29.6		34.1	33.1	32.8	12.01	14.63	18.5	30.9	28.92	7.06	16.01	62.48
Iceland	2010	22.3		25.7		33.5	34	32.5	13.85	14.54	17.08	31.7	28.9	7.79	15.94	62.52
Iceland	2011	22.3		23.6		29.3	36.9	33.9	14.63	13.6	15.56	31.75	29.34	9.75	16.55	62.34
Iceland	2012	22.1		24		29	35.8	35.2	14.67	15.32	15.5	28.28	28.98	11.91	16.11	61.56
Iceland	2013	21.9		24		27.8	36.2	36.1	13.04	16.01	16.18	26.71	28.6	12.5	16.1	60.45
Iceland	2014	19.3		22.7		26.4	36.3	37.3	11.26	16.35	15.84	25.4	28.92	13.5	15.76	60.52
Ireland	2000	17.6		30		42.4	35.6	22	10.84
Ireland	2001	18.7		29		40.8	35.3	23.9	9.6
Ireland	2002	18.7			14.2	39.7	35.2	25.2	9.21
Ireland	2003	20.1		30.6	15	37.8	35.5	26.7	8.87
Ireland	2004	20.3	0.68	31.5	15.8	37	34.9	28.2	7.87
Ireland	2005	20.5	0.7	31.9	16.9	34.8	35.6	29.6	7.73						82.8	17.2
Ireland	2006	21.2	1.94	31.9	17.5	33.3	35.2	31.4	6.78	31.01	27.38	21.46	11.39	8.82	81.99	18.01
Ireland	2007	22.9	1.07	31.3	18.7	32.2	35	32.8	6.07	28.13	28	21.96	12.4	9.58	81.41	18.59
Ireland	2008	22.5	1.57	29.9	19.9	30	35.4	34.6	6.72	30.51	27.82	21.46	11.82	8.46	81.49	18.51
Ireland	2009	20.8	1.37	28.8	18.4	28.9	35.3	35.9	7.75						66.93	33.07
Ireland	2010	20.3	1.78	30.7	17.4	27.2	35.2	37.6	8.36						66.28	33.72
Ireland	2011	22.6	1.79	29.8	17	26.4	35.5	38.2	8.36	31.23	28.35	21.22	11.85	7.44	60.47	39.53
Ireland	2012	23	1.76	30.5	16.9	25.4	34.9	39.7	10.65	30.29	27.74	21.56	12.24	6.69	62.38	37.62
Ireland	2013	23.8	1.79	30.7	16.7	23.3	35.3	41.5	12.15	28.17	28.09	22.31	14.65	6.78	59.52	40.48
Ireland	2014	23.1	1.66	31.1		21.2	37.8	41	12.68	25.41	28.96	23.4	15.95	6.27	54.41	45.59
Italy	2000	24		29	14	54.8	35.5	9.7	1.94	12.28	34.64	34.22	7.82	11.04
Italy	2001	25.5		29	14.7	57	33.2	9.8	1.87	12.03	31.55	37.03	8.73	10.65
Italy	2002	24.3			15.2	55.9	33.9	10.2	2.99	11.97	28.48	39.15	9.83	10.57
Italy	2003	25.6			15.6	53.6	35.7	10.7	4	12.47	25.71	40.21	11.11	10.5
Italy	2004	24.8		32.9	16.1	51.3	37	11.6	4.03	13.08	23.11	40.52	12.65	10.64
Italy	2005	26.2	0.17	32.7	16.4	49.9	37.8	12.3	2.55	12.15	20.03	41.32	15.27	11.23
Italy	2006	26.7		32.1	17	48.7	38.4	12.9	2.83	12.44	18.36	40.1	17.91	11.19
Italy	2007	27.6	1.48	32	17.5	47.8	38.7	13.5	2.25	14.1	16.92	37.78	20.64	10.56
Italy	2008	28.5	2.26	31.2	17.6	46.7	38.9	14.3	2.95	12.78	15.99	35.81	24.14	11.28
Italy	2009	28.7		31.8	17	45.8	39.7	14.5	7.22	12.41	15.27	33.49	27.47	11.37	25.67	74.33
Italy	2010	27.9	2.18	31.7	16.9	44.9	40.3	14.8	7.56	12.31	14.74	30.77	30.44	11.74
Italy	2011	28.2	2.32	32.5	17.3	44	41	15	7.03	13.23	14.32	27.47	32.59	12.39
Italy	2012	27.6	2.46	32.4	16.6	42.8	41.4	15.8	6	8.85	16.05	28.74	39.69	6.67	23.41	76.59
Italy	2013	28.6	2.23	32.8	16.6	41.8	41.8	16.4	5.38	8.75	16.18	25.98	41.11	7.98	22.78	77.22
Italy	2014	27.8	2.22	32.4	16.6	40.7	42.4	16.9	4.9	8.44	16.36	23.62	42.2	9.38	22.66	77.34
Latvia	2000			34	2.1	16.8	65	18.2	14.21						14.17
Latvia	2001				2.3	20.8	61.4	17.8	13.82						15.44
Latvia	2002	11.2	6.3		2.5	17.9	63.2	18.9	13.83	13.26	28.83	24.23	20.21	13.48	15.94
Latvia	2003				2.6	17	65	17.9	12.06	11.17	27.84	25.09	19.78	16.13	16.21
Latvia	2004	12	4.78		2.9	15.7	64.5	19.8	11.71	13.46	26.3	25.08	19.15	16	18.58
Latvia	2005	12.5	3.95	36.2	3.5	15.6	64.1	20.3	10.03	12.12	25.72	30.66	19.15	12.36	19.64	80.36
Latvia	2006	11.5	3.23	38.9	4.4	15.9	63.2	20.9	7.03	12.07	24.11	30.93	19.41	13.48	19.41	80.59
Latvia	2007	12.4	3.6	35.4	5.5	15.4	62.5	22.2	6.05	11.21	23.38	31.07	19.71	14.63	18.96	81.04
Latvia	2008	11.4	2.93	37.5	6.5	14.1	61	24.8	7.74	10.57	21.83	31.28	20.26	16.07	18.79	81.21
Latvia	2009	10.9	2.27	37.5	5.4	13.2	60.9	25.8	17.51	9.65	20.66	32.27	21.43	15.99	19.47	80.53
Latvia	2010	11.8	3.16	35.9	5.1	11.4	61.7	26.9	19.48	9.79	19.53	32.39	22.6	13.86	20.12	79.88
Latvia	2011	12.8	2.39	35.1	5.1	12.1	60.2	27.7	16.21	10.1	18.06	31.6	24.57	13.37	20.57	79.43
Latvia	2012	13	2.27	35.7	5.5	10.9	59.9	29.2	15.05	10.33	16.49	30.83	26.02	13.43	20.92	79.08
Latvia	2013	13.5	2.3	35.2	5.8	10.6	58.3	31	11.87	11.66	15.21	29.64	26.55	13.51	21.13	78.87
Latvia	2014	12.6	2.25	35.5		10.5	59.3	30.2	10.85	13.02	14.13	27.84	28.03	12.87	21.74	78.26
Lithuania	2000			31		15.8	41.8	42.4	15.93						14.95	75.97
Lithuania	2001			31		15.8	62	22.2	16.84	14.05	27.88	28.2	20.34	9.52	16.36	74.38
Lithuania	2002					15.1	63	21.9	13.01	11.28	26.77	29.39	20.44	12.12	17.2	72.15
Lithuania	2003					13.9	62.8	23.2	12.88	6.69	24.35	29.19	21.95	17.83	18.46	71.75
Lithuania	2004				3.6	13.4	61.1	25.6	10.68	7.98	24.05	28.78	21.6	17.59	19.03	71.88
Lithuania	2005			36.3	4.1	12.5	61	26.5	8.32	8.36	23.36	28.65	21.32	18.31	18.89	70.37
Lithuania	2006	22.7		35	4.7	12.2	61.7	26.1	5.78	9.84	22.97	28.3	21.01	17.88	19.46	71.73
Lithuania	2007	24.1		33.8	5.2	11.5	60.2	28.2	4.25	11.78	22.05	30.18	23.5	12.5	19.95	69.72
Lithuania	2008	25.1		34.5	6.3	9.6	60.2	30.2	5.83	14.65	20.51	28.55	23.59	12.7	18.94	70.43
Lithuania	2009	19.5		35.9	5.8	8.8	60.4	30.8	13.78	15.32	19.53	28.25	23.84	13.06	19.55	69.63
Lithuania	2010	17.7		37	6	8.1	59.5	32.4	17.81	17.57	18.54	27.08	24.38	12.43	19.47	67.77
Lithuania	2011	19		33	6.5	7.1	59.4	33.5	15.39	19.13	16.87	26.63	24.65	12.72	21.59	78.41
Lithuania	2012	16.2	2.39	32	6.8	6.7	59.3	34.1	13.36	20.5	16.47	25.88	24.31	12.84	21.4	78.6
Lithuania	2013	18.5	2.39	34.6	7.2	6.6	58.2	35.2	11.77	20.43	15.74	25.39	25.21	13.22	21.42	78.58
Lithuania	2014	16	2.35	35		6.7	56.6	36.7	10.7	21.92	15.31	23.67	25.64	13.46	21.92	78.08
Luxembourg	2000	27.2	2.29	26		39.1	42.6	18.3	2.35						29.74
Luxembourg	2001	27.6	2.21	27		40.8	41	18.1	1.8						29.51
Luxembourg	2002	27.5	2.46			38.4	43	18.6	2.62						29.59
Luxembourg	2003	28.6	2.51	27.6		40.9	44.8	14.3	3.67						28.31
Luxembourg	2004	25	2.06	26.5		36.8	39.6	23.7	5.11						28.65
Luxembourg	2005	26.3	2.21	26.5		34.1	39.3	26.5	4.49	5.53	29.73	40.03	17.67	7.04	30.69	69.65
Luxembourg	2006	25	2.07	27.8		34.5	41.5	24	4.73	5.2	28.42	40.03	19.3	7.05	29.63	69.24
Luxembourg	2007	27.2	2.23	27.4		34.3	39.2	26.5	4.07	5.47	26.37	40.25	21.05	6.86	30.43	69.95
Luxembourg	2008	27.1	2.16	27.7		32.1	40.3	27.7	5.06	5.62	25.24	40.15	22.32	6.67	29.92	70.16
Luxembourg	2009	28.1	2.13	29.2		22.7	42.5	34.8	5.12	4.8	24.06	40.37	23.76	7.01	29.35	70.88
Luxembourg	2010	27.6	2.08	27.9		22.3	42.2	35.5	4.36	4.88	23.71	39.77	25.19	6.44	29.49	70.66
Luxembourg	2011	27.8	2.02	27.2		22.7	40.2	37	4.9	5.07	21.75	39.33	26.75	7.09	29.67	70.68
Luxembourg	2012	27.7	2.02	28		21.7	39.2	39.1	5.14	5.1	22.3	37.14	27.6	7.86	29.84	70.91
Luxembourg	2013	27.7	2	30.4		19.5	39.8	40.7	5.85	4.68	23.1	34.61	29.73	7.87	30.62	70.1
Luxembourg	2014	25.8	1.81	28.7		18	36	45.9	5.85	4.47	22.97	33.61	30.9	9.38	30.77	69.23
Netherlands	2000	9.8	0.58	29	13.7	33.9	42.1	24	2.72	21.12	32.64	32.55	11.92	1.76	47.64	52.36
Netherlands	2001	9.9	0.55	27	21.5	33.1	42.9	24.1	2.12	21.59	31.09	31.99	13.54	1.79	47.01	52.99
Netherlands	2002	9.8	0.72	27	15.2	32.2	42.8	25	2.55	22.17	29.67	31.53	14.82	1.8	45.88	54.12
Netherlands	2003	9.8			15.2	30.8	41.7	27.5	3.59	22.23	28.71	31.03	16.16	1.87	45.93	54.07
Netherlands	2004	9.8			15.3	29.1	41.4	29.5	4.65	22.85	27.47	30.97	16.92	1.79	45.54	54.46
Netherlands	2005	10.5		26.9	15.4	28.2	41.7	30.1	4.72	23.25	26.66	30.28	17.93	1.87	43.38	56.62
Netherlands	2006	10.8		26.4	15.8	27.6	42.2	30.2	3.9	23.45	25.64	29.79	19.09	2.03	43.28	56.72
Netherlands	2007	11		27.6	16.5	26.8	42.4	30.8	3.18	24.12	25.39	29.14	19.59	1.75	42.82	57.18
Netherlands	2008	11.2		27.6	16.6	26.7	41.1	32.2	2.75	24.6	24.95	28.29	20.26	1.89	43.29	56.71
Netherlands	2009	11.4		27.2	16.5	26.6	40.6	32.8	3.41	24.96	24.52	27.32	21.07	2.12	43.08	56.92
Netherlands	2010	11.2	1.06	25.5	16.5	27.7	40.4	31.9	4.45	25.41	24.44	26.5	21.42	2.23	42.34	57.66
Netherlands	2011	11.4	0.97	25.8	16.9	27.5	40.3	32.1	4.98	27.46	23.72	24.7	21.26	2.87	44.56	55.44
Netherlands	2012	11.3	0.96	25.4	16.8	26.6	40.4	33	5.82	27.96	24.3	23.23	21.18	3.34	44.28	55.72
Netherlands	2013	10.8	0.95	25.1	17.1	24.2	41.9	33.9	7.24	28.45	24.39	22.38	21.13	3.65	44	56
Netherlands	2014	10.6	0.95	26.2		24.1	41.5	34.4	7.42	29.3	24	21.37	21.3	4.03	44.1	55.9
Norway	2000					14.6	53.8	31.6	3.46
Norway	2001	15.6	1.14			14.3	51.7	34.1	3.74
Norway	2002	15.7	1.32			14.2	51.9	33.9	4.02	21.75	26.43	29.08	18.47	4.28	22.23	40.68
Norway	2003	15.6	1.36	26.6		13.6	55.1	31.3	4.22	21.55	25.89	28.09	19.11	5.36	21.26	42.98
Norway	2004	15.7	1.34	25.2		12.6	55.1	32.3	4.26	21.55	25.83	27.83	19.59	5.2	22.46	41.85
Norway	2005	16.8	1.3	28.2		11.8	55.6	32.6	4.38	22.83	24.81	26.82	20.03	5.51	21.66	41.9
Norway	2006	14.8	1.52	29.2		21.5	45.4	33.1	3.4	24.96	24.59	25.27	19.34	5.84	21.34	41.08
Norway	2007	15.5	1.51	23.7		21.3	44.2	34.4	2.49	25.28	24.55	24.65	19.69	5.83	20.91	40.97
Norway	2008	15.6	1.71	25.1		20	44.4	35.5	2.55	25.7	25.02	23.23	19.67	6.39	20.44	39.74
Norway	2009	15.2	1.46	24.1		19.5	44.6	35.9	3.1	24.78	25.83	22.58	19.86	6.96	19.84	41.3
Norway	2010	15.8	1.44	23.6		19.1	44	36.9	3.52	25.22	26.22	21.82	19.57	7.17	20.08	40.52
Norway	2011	16.5	1.47	22.9	27.8	18.7	43.7	37.6	3.21	25.43	26.87	20.76	19.33	7.61	19.96	40.73
Norway	2012	16.9	1.44	22.5	30.2	17.9	43.5	38.6	3.12	25.97	27.12	19.99	19.1	7.83	20.33	39.95
Norway	2013	16.2	1.39	22.7	30.2	17.6	42.7	39.8	3.42	26.3	27.27	19.67	18.61	8.16	20.28	40.07
Norway	2014	15.9	1.41	23.5		17.3	40.3	42.3	3.48	25.98	28.13	19.57	18	8.33	20.19	40.45
Slovakia	2000	27.7	1.24		2.4	16.2	73.5	10.3	19.06	25.4	21.57	34.09	15.33	3.62
Slovakia	2001	29.1	1.4		2.6	14.9	74.2	10.9	19.38	26.66	21.35	34.07	14.77	3.16
Slovakia	2002	26.7	1.51		2.8	14	75.1	10.9	18.72	25.72	20.31	34.73	16.01	3.22
Slovakia	2003	27.6	0		3.1	13.3	74.9	11.8	17.12	24.37	20.36	34.68	17.31	3.28
Slovakia	2004	22.6	1.58		3.6	13	74.2	12.8	18.6	22.88	20.74	33.78	18.81	3.8
Slovakia	2005	25.1	1.88	26.2	4	12.1	73.9	14	16.26	19.88	22.46	33.66	19.99	4.01
Slovakia	2006	22.5	1.72	28.1	4.6	11.2	74.2	14.5	13.37	19.64	23.65	31.52	20.88	4.31
Slovakia	2007	24.8	1.89	24.5	5.7	10.9	74.7	14.4	11.14	20.53	23.47	28.21	22.39	5.4	13.8	85.53
Slovakia	2008	23.2	1.84	23.7	6.7	10.1	75.2	14.8	9.51	18.71	25.14	26.65	23.75	5.76
Slovakia	2009	23.8	1.85	24.8	7	9.1	75.2	15.8	12.02	18.36	25.12	24.43	25.49	6.6
Slovakia	2010			25.9	7.3	9	73.6	17.3	14.38	19.75	24.85	21.92	26.49	6.99
Slovakia	2011	23.8		25.7	7.4	8.7	72.6	18.6	13.62	19.77	24.9	20.73	27.33	7.27
Slovakia	2012	20	2.02	25.3	7.5	8.3	72.7	19	13.96	20.22	24.18	19.97	27.67	7.96
Slovakia	2013	23.6	2.3	24.2	7.8	8.1	72	19.9	14.22	21.49	23.52	19.22	26.87	8.89
Slovakia	2014	20.9	2.47	26.1		9	70.6	20.4	13.18	21.68	22.98	19.43	26.29	9.63
Slovenia	2000	18.1	1.8	22	6.6	24.7	59.4	15.9	6.92
Slovenia	2001	17.4	1.72	22	6.9	24.2	61.4	14.4	5.68
Slovenia	2002	16.3	1.79	22	7.4	23	61.8	15.3	5.92
Slovenia	2003	17	1.78		7.5	21.9	60.4	17.7	6.48
Slovenia	2004	16.8	1.64		7.9	20.3	60.6	19	6.01
Slovenia	2005	16.3	1.7	23.8	8.4	19.7	60.1	20.2	6.51	20.67	27.58	30.29	19.12	2.34	20.63	73.57
Slovenia	2006	14.7	1.7	23.7	8.8	18.4	60.2	21.4	5.95	19.98	27.24	30.59	19.09	3.1	20.42	73.57
Slovenia	2007	15.9	1.68	23.2	9.6	18.2	59.6	22.2	4.82	19.4	26.38	31.08	19.48	3.66	20.75	73.91
Slovenia	2008	14.9	1.68	23.4	10.4	18	59.4	22.6	4.37	18.54	26	30.86	20.11	4.49	20.56	75.15
Slovenia	2009	14.3	1.78	22.7	10.3	16.7	60	23.3	5.86	18.72	25.68	29.77	21.34	4.5	20.69	76.03
Slovenia	2010	14.4	1.72	23.8	10.3	16.7	59.6	23.7	7.24	19.26	25.69	28.7	21.87	4.48	20.97	75.78
Slovenia	2011	14.4	1.66	23.8	10.5	15.5	59.4	25.1	8.17	20.25	25.07	27.87	21.6	5.21	21.19	76.57
Slovenia	2012	14.3	1.56	23.7	10.2	15	58.5	26.4	8.84	22.17	25.75	26.28	21.04	4.76	21.56	75.52
Slovenia	2013	14.5	1.55	24.4	10	14.5	57.6	27.9	10.1	22.53	25.68	25.41	21.47	4.91	22.23	75.46
Slovenia	2014	14.2	1.61	25		14.3	57.1	28.6	9.67	23.49	25.84	24.14	21.29	5.08	22.48	74.89
Spain	2000	19		32		61.4	15.9	22.7	5.47	22.98	39.18	25.81	8.81	3.22
Spain	2001	18		33		59.6	16.6	23.7	4.73	23.47	36.61	27.3	9.99	2.63
Spain	2002	18		31		57.8	17.3	24.9	4.97	24.11	33.68	27.48	12.26	2.47
Spain	2003	18.9				56.3	18	25.6	5.55	24.26	32.4	28.38	12.7	2.26
Spain	2004	18.6		31		54.6	18.6	26.7	6.69	24.01	30.08	31.25	11.91	2.75
Spain	2005	19.3		32.2		51.2	20.2	28.5	7.49	23.99	26.9	34.07	12.19	2.84	20.17	58.35
Spain	2006	18.7		31.9		50.3	20.9	28.8	7.07	24.21	25.91	34.63	12.45	2.8	19.88	58.51
Spain	2007	19.9		31.9		49.4	21.4	29.3	6.16	24.01	24.24	34.53	14.43	2.79	19.62	61.48
Spain	2008	19.8		32.4		48.9	21.6	29.5	6.24	24.04	23.2	33.97	16.06	2.72	20.47	63.94
Spain	2009	19.7		32.9		48.4	21.6	30	8.35	25.16	22.1	31.91	17.85	2.98	20.36	64.53
Spain	2010	20.3		33.5	13.6	47.1	21.9	31	8.61	25.14	23.04	29.73	18.99	3.1	19.78	61.44
Spain	2011	20.9		34	13.7	46	22.1	31.9	7.8	24.38	25.03	27.52	19.49	3.59	19.37	60.67
Spain	2012	19.7		34.2	13.2	45.3	22	32.6	7.98	22.5	26	27.46	20.28	3.76	19.61	61.26
Spain	2013	20.3		33.7	13.2	44.5	21.7	33.7	8.05	20.58	26.55	27.34	21.78	3.75	19.71	63.3
Spain	2014	21.6		34.7		43.4	21.9	34.7	7.95	19.72	25.57	26.77	24.45	3.49	19.74	64.08
Sweden	2000	15.6	1.26		13.6	22.8	47.5	29.7	13.78	14.87	27.23	36.49	18.91	2.39	17.14	55.18
Sweden	2001	15.8	1.29	24	13.5	19.5	55	25.5	10.35	15.4	25.87	35.41	20.6	2.59	17.18	54.59
Sweden	2002	15.2	1.26	23	14.2	18.6	55	26.4	11.15	15.69	24.96	34.02	22.02	3.12	17.05	54.34
Sweden	2003	14.7	1.38		14.6	17.9	54.9	27.2	11.28	16.39	23.99	32.2	23.6	3.61	16.98	54.37
Sweden	2004	14.5	1.44	23	14.8	17.1	54.7	28.1	11.09	16.69	23.7	30.15	25.21	4.06	16.82	54.84
Sweden	2005	14.9	1.49	23.4	15	16.4	53.9	29.6	9.15	17.28	23.42	29.03	25.83	4.26	16.86	54.68
Sweden	2006	15.4	1.54	24	15.8	21.1	48.4	30.5	8.45	17.66	23.34	27.93	26.19	4.65	16.87	54.56
Sweden	2007	15.5	1.35	23.4	16.8	20.6	48	31.3	8.23	17.89	23.64	26.44	26.48	5.28	16.84	54.58
Sweden	2008	14.6	1.54	24	16.9	20	47.9	32	11.26	18.52	24.09	25.41	26.4	5.48	16.66	54.1
Sweden	2009	14.1	1.47	24.8	16	19.3	47.6	33.1	17.86	18.6	24.48	24.08	26.09	6.63	16.61	53.89
Sweden	2010	14.2	1.51	24.1	18.2	18.8	47.3	33.9	19.86	18.94	24.72	23.08	25.68	7.5	16.22	53.71
Sweden	2011	14.3	1.6	24.4	20.1	18.4	46.8	34.8	21.39	19.31	25.05	22.03	25.21	8.39	15.96	53.72
Sweden	2012	14.1	1.65	24.8	21.7	17.6	46.7	35.7	24.79	19.63	25.21	21.37	24.29	9.49	15.88	53.49
Sweden	2013	13	1.67	24.9	22.2	16.8	46.2	37	26.09	19.88	25.78	20.91	23.08	10.35	15.67	53.51
Sweden	2014	13	1.57	25.4		16.3	45	38.7	24.44
United Kingdom	2000	14.3		32	18.2	35.6	36	28.5	5.56	33.39	31.85	22.94	10.31	0.85	32.94	67.85
United Kingdom	2001	14.8		35	18.7	35.4	35.9	28.7	4.7	33.13	31.95	22.87	10.55	0.87	32.48	68.29
United Kingdom	2002	14.8		35	18.9	33.7	36.5	29.8	5.04	33.65	31.48	22.81	10.7	0.82	31.67	68.92
United Kingdom	2003	15.1			17.8	29.8	41.9	28.3	4.81	33.94	30.9	22.69	11.1	0.88	31.38	69.14
United Kingdom	2004	15			18.5	29.3	41.3	29.4	4.59	34.34	30.23	22.39	11.5	1.1	30.45	70.02
United Kingdom	2005	15.4		34.6	19.1	28.2	42	29.8	4.75	35.12	29.49	22.3	11.57	1.19	30.22	70.22
United Kingdom	2006	15.3		32.5	19.7	27.3	41.9	30.8	5.35	35.62	29.04	22.41	11.48	1.17	29.61	70.77
United Kingdom	2007	16.5		32.6	20.5	26.6	41.4	32	5.26	34.92	29.1	22.74	11.4	1.25	29.55	70.78
United Kingdom	2008	17		33.9	18.2	26.6	41.5	32	5.61	33	29.69	23.47	12.04	1.57	29.31	70.77
United Kingdom	2009	17.3		32.4	16.9	25.5	41.2	33.4	7.54	34.97	29.09	22.91	11.35	1.45	29.7	70.6
United Kingdom	2010	18.7		32.9	18.3	23.9	41	35.1	7.79	34.25	29.44	23.18	11.47	1.43	29.3	70.94
United Kingdom	2011	18.8		33	18.2	23.6	39.4	36.9	8.04	33.65	29.74	23.47	11.42	1.49	29.37	70.87
United Kingdom	2012	20.1		31.3	20.1	22.1	39.3	38.6	7.89	33.23	29.85	23.65	11.42	1.64	29.11	71.09
United Kingdom	2013	20.6		30.2	19.3	21.7	38.7	39.6	7.53	33.52	29.86	23.32	11.36	1.72	28.72	71.29
United Kingdom	2014	20.8		31.6		20.8	38.6	40.6	6.11	33.49	29.9	23.34	11.25	1.79	28.51	71.63

## Sheet: Codebook
Variable	Description
country	Country
year	Year
ATBprim	Consumption of Antibiotics in the primary care sector (DDD per 1000)
ATBhosp	Consumption of Antibiotics in the hospital sector (DDD per 1000)
Gini	Gini coefficient of equivalised disposable income
income	Income of households - Disposable income, net (1000 Euros per inhabitant)
edu1	Educational attainment level (%) - From 25 to 64 years - Levels 0-2
edu2	Educational attainment level (%) - From 25 to 64 years - Levels 3-4
edu3	Educational attainment level (%) - From 25 to 64 years - Levels 5-8
unempl	Unemployment, total (% of total labor force)
phys1	Total physicians under 35 years old - % of total physicians (head counts)
phys2	Total physicians 35-44 years old - % of total physicians (head counts)
phys3	Total physicians 45-54 years old - % of total physicians (head counts)
phys4	Total physicians 55-64 years old - % of total physicians (head counts)
phys5	Total physicians 65-74 years old - % of total physicians (head counts)
general	Generalist medical practitioners - % of total physicians (head counts)
special	Specialist medical practitioners - % of total physicians (head counts)
